# Supplementary material for: Maximising the Size of Non-Redundant Protein Datasets Using Graph Theory
Source: PLoS One. 2013 Feb 5;8(2):e55484. doi: 10.1371/journal.pone.0055484 (PMC3564766; doi:10.1371/journal.pone.0055484)
Supplement: Table S1 — Algorithm Performances on Model Organisms. (XLSX) [file pone.0055484.s003.xlsx]

## Sheet: Human
Sequence Identity	Mean Degree	Number of Nodes	Number of Components	Largest Component	Mean Component	Mean Degree of Largest Component	PISCES		Leaf		FIS		NeighbourCull		VSA		BlastCuller
							Time	Removed	Time	Removed	Time	Removed	Time	Removed	Time	Removed	Time	Removed
10	200.242	18395	492	16972	37.3882	216.822	55.8782	15178	2472.31	14615	4950.79	14666	577.322	14651	1110.12	14764	180.522	14673
20	76.5577	18251	593	16383	30.7774	84.9081	46.5465	14551	1486.18	13608	946.369	13679	233.8	13671	521.216	13886	153.176	13710
30	34.3874	15851	1436	11190	11.0383	46.8609	44.0141	11244	387.23	10395	411.485	10455	88.3154	10451	179.925	10657	75.7323	10489
40	16.3352	11993	2538	3106	4.72537	48.5151	43.0837	7829	21.288	7408	26.6188	7419	6.04162	7422	12.8509	7505	4.34099	7440
50	6.02119	8493	2403	680	3.53433	23.9735	42.6196	5324	0.245512	5082	0.66241	5084	1.06839	5087	0.570844	5122	0.234987	5097
60	4.59961	5607	1753	232	3.19852	11.8879	42.5498	3480	0.0702698	3364	0.0914535	3367	0.834356	3365	0.129687	3377	0.0653191	3367
70	4.54565	3691	1192	74	3.09648	73	42.7326	2282	0.0378185	2215	0.0271365	2215	0.79518	2215	0.0708645	2221	0.0363025	2218
80	4.96529	2391	800	73	2.98875	66.9041	42.7568	1488	0.0251	1450	0.016365	1450	0.155758	1450	0.0483793	1453	0.0237436	1450
90	3.91989	1423	476	54	2.9895	12.6296	42.8099	885	0.028548	862	0.0101676	863	0.0412472	862	0.0216718	863	0.0128449	863
Sequence Identity	Mean Degree	Number of Nodes	Number of Components	Largest Component	Mean Component	Mean Degree of Largest Component	PISCES		Leaf		FIS		NeighbourCull		VSA		BlastCuller
							Time	Kept	Time	Kept	Time	Kept	Time	Kept	Time	Kept	Time	Kept
10	200.242	18395	492	16972	37.3882	216.822	55.8782	5073	2472.31	5636	4950.79	5585	577.322	5600	1110.12	5487	180.522	5578
20	76.5577	18251	593	16383	30.7774	84.9081	46.5465	5700	1486.18	6643	946.369	6572	233.8	6580	521.216	6365	153.176	6541
30	34.3874	15851	1436	11190	11.0383	46.8609	44.0141	9007	387.23	9856	411.485	9796	88.3154	9800	179.925	9594	75.7323	9762
40	16.3352	11993	2538	3106	4.72537	48.5151	43.0837	12422	21.288	12843	26.6188	12832	6.04162	12829	12.8509	12746	4.34099	12811
50	6.02119	8493	2403	680	3.53433	23.9735	42.6196	14927	0.245512	15169	0.66241	15167	1.06839	15164	0.570844	15129	0.234987	15154
60	4.59961	5607	1753	232	3.19852	11.8879	42.5498	16771	0.0702698	16887	0.0914535	16884	0.834356	16886	0.129687	16874	0.0653191	16884
70	4.54565	3691	1192	74	3.09648	73	42.7326	17969	0.0378185	18036	0.0271365	18036	0.79518	18036	0.0708645	18030	0.0363025	18033
80	4.96529	2391	800	73	2.98875	66.9041	42.7568	18763	0.0251	18801	0.016365	18801	0.155758	18801	0.0483793	18798	0.0237436	18801
90	3.91989	1423	476	54	2.9895	12.6296	42.8099	19366	0.028548	19389	0.0101676	19388	0.0412472	19389	0.0216718	19388	0.0128449	19388
# Proteins	20251

## Sheet: Mus Musculus
Sequence Identity	Mean Degree	Number of Nodes	Number of Components	Largest Component	Mean Component	Mean Degree of Largest Component	PISCES		Leaf		FIS		NeighbourCull		VSA		BlastCuller
							Time	Removed	Time	Removed	Time	Removed	Time	Removed	Time	Removed	Time	Removed
10	137.881	14830	439	13582	33.7813	150.312	32.247	12073	1046.77	11651	838.731	11702	205.296	11680	515.043	11789	111.733	11707
20	42.8889	14658	550	12823	26.6509	48.4314	27.415	11526	451.862	10724	328.293	10779	97.8368	10784	285.801	11008	91.5713	10829
30	10.2916	12330	1397	7701	8.82606	13.7403	26.2108	8400	34.8554	7783	58.964	7814	30.2759	7821	70.8302	7980	34.0953	7849
40	5.00433	8778	2218	637	3.95762	9.28414	26.3483	5413	0.351998	5145	0.615652	5151	0.563421	5149	0.619585	5216	0.299373	5164
50	3.59462	5728	1932	72	2.9648	7.38889	26.3352	3404	0.07198	3304	0.0438839	3305	0.147598	3307	0.0838066	3322	0.0473615	3312
60	3.14001	3507	1238	64	2.83279	19.5625	26.7651	2076	0.0489907	2022	0.0246919	2022	0.069489	2022	0.0446394	2028	0.027195	2023
70	2.99306	2018	724	28	2.78729	18.2857	26.963	1205	0.0170184	1185	0.0131073	1185	0.0401141	1185	0.0231991	1187	0.0146519	1185
80	2.90455	1121	394	24	2.84518	13.75	26.8319	664	0.00934379	658	0.00754822	658	0.0172515	658	0.0124164	659	0.00825057	659
90	2.70504	556	203	16	2.73892	13.75	26.7906	335	0.00596665	333	0.00389694	333	0.00859199	333	0.00564092	333	0.00376095	333
Sequence Identity	Mean Degree	Number of Nodes	Number of Components	Largest Component	Mean Component	Mean Degree of Largest Component	PISCES		Leaf		FIS		NeighbourCull		VSA		BlastCuller
							Time	Kept	Time	Kept	Time	Kept	Time	Kept	Time	Kept	Time	Kept
10	137.881	14830	439	13582	33.7813	150.312	32.247	4328	1046.77	4750	838.731	4699	205.296	4721	515.043	4612	111.733	4694
20	42.8889	14658	550	12823	26.6509	48.4314	27.415	4875	451.862	5677	328.293	5622	97.8368	5617	285.801	5393	91.5713	5572
30	10.2916	12330	1397	7701	8.82606	13.7403	26.2108	8001	34.8554	8618	58.964	8587	30.2759	8580	70.8302	8421	34.0953	8552
40	5.00433	8778	2218	637	3.95762	9.28414	26.3483	10988	0.351998	11256	0.615652	11250	0.563421	11252	0.619585	11185	0.299373	11237
50	3.59462	5728	1932	72	2.9648	7.38889	26.3352	12997	0.07198	13097	0.0438839	13096	0.147598	13094	0.0838066	13079	0.0473615	13089
60	3.14001	3507	1238	64	2.83279	19.5625	26.7651	14325	0.0489907	14379	0.0246919	14379	0.069489	14379	0.0446394	14373	0.027195	14378
70	2.99306	2018	724	28	2.78729	18.2857	26.963	15196	0.0170184	15216	0.0131073	15216	0.0401141	15216	0.0231991	15214	0.0146519	15216
80	2.90455	1121	394	24	2.84518	13.75	26.8319	15737	0.00934379	15743	0.00754822	15743	0.0172515	15743	0.0124164	15742	0.00825057	15742
90	2.70504	556	203	16	2.73892	13.75	26.7906	16066	0.00596665	16068	0.00389694	16068	0.00859199	16068	0.00564092	16068	0.00376095	16068
# Proteins	16401

## Sheet: EColi
Sequence Identity	Mean Degree	Number of Nodes	Number of Components	Largest Component	Mean Component	Mean Degree of Largest Component	PISCES		Leaf		FIS		NeighbourCull		VSA		BlastCuller
							Time	Removed	Time	Removed	Time	Removed	Time	Removed	Time	Removed	Time	Removed
10	10.7339	2649	443	902	5.97968	22.6563	1.52638	1844	0.233127	1770	0.790499	1772	0.705652	1772	0.928353	1784	0.328151	1773
20	6.66279	2580	495	462	5.21212	19.697	1.27599	1692	0.270149	1590	0.239448	1594	0.17011	1595	0.237741	1616	0.0980774	1599
30	2.72816	1637	496	76	3.3004	5.39474	1.34689	938	0.0150859	886	0.0183244	887	0.0228859	888	0.0229783	899	0.013797	892
40	1.93059	778	305	11	2.55082	10	1.40569	439	0.00585305	424	0.00498292	424	0.00908407	424	0.00644955	424	0.00454311	424
50	2.06818	440	177	11	2.48588	10	1.41051	255	0.00326708	253	0.00277603	253	0.00583625	253	0.00389763	253	0.00268645	253
60	2.34343	297	112	11	2.65179	10	1.41614	174	0.00219029	173	0.00184199	173	0.0042857	173	0.00279426	173	0.00188113	173
70	2.68966	203	73	11	2.78082	10	1.43871	127	0.00158892	124	0.00133971	124	0.00324614	124	0.0020691	124	0.00135862	124
80	3.13869	137	46	11	2.97826	10	1.43297	89	0.001128	88	0.000790369	88	0.00259213	88	0.00151659	88	0.000988835	88
90	3.93814	97	27	11	3.59259	10	1.43878	69	0.000871158	68	0.000510335	68	0.0022266	68	0.00122733	68	0.00078377	68
Sequence Identity	Mean Degree	Number of Nodes	Number of Components	Largest Component	Mean Component	Mean Degree of Largest Component	PISCES		Leaf		FIS		NeighbourCull		VSA		BlastCuller
							Time	Kept	Time	Kept	Time	Kept	Time	Kept	Time	Kept	Time	Kept
10	10.7339	2649	443	902	5.97968	22.6563	1.52638	2458	0.233127	2532	0.790499	2530	0.705652	2530	0.928353	2518	0.328151	2529
20	6.66279	2580	495	462	5.21212	19.697	1.27599	2610	0.270149	2712	0.239448	2708	0.17011	2707	0.237741	2686	0.0980774	2703
30	2.72816	1637	496	76	3.3004	5.39474	1.34689	3364	0.0150859	3416	0.0183244	3415	0.0228859	3414	0.0229783	3403	0.013797	3410
40	1.93059	778	305	11	2.55082	10	1.40569	3863	0.00585305	3878	0.00498292	3878	0.00908407	3878	0.00644955	3878	0.00454311	3878
50	2.06818	440	177	11	2.48588	10	1.41051	4047	0.00326708	4049	0.00277603	4049	0.00583625	4049	0.00389763	4049	0.00268645	4049
60	2.34343	297	112	11	2.65179	10	1.41614	4128	0.00219029	4129	0.00184199	4129	0.0042857	4129	0.00279426	4129	0.00188113	4129
70	2.68966	203	73	11	2.78082	10	1.43871	4175	0.00158892	4178	0.00133971	4178	0.00324614	4178	0.0020691	4178	0.00135862	4178
80	3.13869	137	46	11	2.97826	10	1.43297	4213	0.001128	4214	0.000790369	4214	0.00259213	4214	0.00151659	4214	0.000988835	4214
90	3.93814	97	27	11	3.59259	10	1.43878	4233	0.000871158	4234	0.000510335	4234	0.0022266	4234	0.00122733	4234	0.00078377	4234
# Proteins	4302

## Sheet: ArabidopsisThaliana
Sequence Identity	Mean Degree	Number of Nodes	Number of Components	Largest Component	Mean Component	Mean Degree of Largest Component	PISCES		Leaf		FIS		NeighbourCull		VSA		BlastCuller
							Time	Removed	Time	Removed	Time	Removed	Time	Removed	Time	Removed	Time	Removed
10	112.836	10133	484	7901	20.936	142.503	17.4224	8979	377.461	8848	223.058	8856	301.529	8856	218.48	8875	45.1983	8861
20	59.7261	10093	563	7008	17.9272	81.3253	15.7213	8618	291.738	8382	95.3178	8405	56.4373	8402	128.372	8466	33.9793	8417
30	20.818	9433	1005	3477	9.38607	37.4697	14.6619	7413	24.9059	7150	15.2635	7165	8.01848	7164	18.8033	7236	6.57263	7180
40	7.24614	8349	1522	606	5.48555	9.50165	14.3999	5889	0.349991	5694	0.427033	5700	0.500946	5706	0.668752	5757	0.296829	5717
50	3.868	7000	1886	115	3.71156	8.22609	14.2462	4511	0.0758377	4368	0.0635766	4375	0.14369	4371	0.11463	4390	0.0674172	4378
60	2.60037	5380	1814	42	2.96582	2.95238	14.2111	3252	0.0440443	3165	0.0358994	3165	0.0776841	3166	0.05664	3178	0.0378457	3168
70	2.01403	3848	1492	23	2.57909	2.26087	14.6288	2212	0.0294819	2170	0.0252197	2171	0.0486146	2170	0.0347117	2170	0.0249112	2170
80	1.68821	2213	936	15	2.36432	10.9333	14.4747	1230	0.0167935	1208	0.0150063	1208	0.0265171	1208	0.0187961	1210	0.0134708	1208
90	1.84091	792	331	15	2.39275	6.8	14.5986	440	0.00573173	436	0.00532314	436	0.010668	436	0.00684541	436	0.00513094	436
Sequence Identity	Mean Degree	Number of Nodes	Number of Components	Largest Component	Mean Component	Mean Degree of Largest Component	PISCES		Leaf		FIS		NeighbourCull		VSA		BlastCuller
							Time	Kept	Time	Kept	Time	Kept	Time	Kept	Time	Kept	Time	Kept
10	112.836	10133	484	7901	20.936	142.503	17.4224	1820	377.461	1951	223.058	1943	301.529	1943	218.48	1924	45.1983	1938
20	59.7261	10093	563	7008	17.9272	81.3253	15.7213	2181	291.738	2417	95.3178	2394	56.4373	2397	128.372	2333	33.9793	2382
30	20.818	9433	1005	3477	9.38607	37.4697	14.6619	3386	24.9059	3649	15.2635	3634	8.01848	3635	18.8033	3563	6.57263	3619
40	7.24614	8349	1522	606	5.48555	9.50165	14.3999	4910	0.349991	5105	0.427033	5099	0.500946	5093	0.668752	5042	0.296829	5082
50	3.868	7000	1886	115	3.71156	8.22609	14.2462	6288	0.0758377	6431	0.0635766	6424	0.14369	6428	0.11463	6409	0.0674172	6421
60	2.60037	5380	1814	42	2.96582	2.95238	14.2111	7547	0.0440443	7634	0.0358994	7634	0.0776841	7633	0.05664	7621	0.0378457	7631
70	2.01403	3848	1492	23	2.57909	2.26087	14.6288	8587	0.0294819	8629	0.0252197	8628	0.0486146	8629	0.0347117	8629	0.0249112	8629
80	1.68821	2213	936	15	2.36432	10.9333	14.4747	9569	0.0167935	9591	0.0150063	9591	0.0265171	9591	0.0187961	9589	0.0134708	9591
90	1.84091	792	331	15	2.39275	6.8	14.5986	10359	0.00573173	10363	0.00532314	10363	0.010668	10363	0.00684541	10363	0.00513094	10363
# Proteins	10799

## Sheet: SCerevisiae
Sequence Identity	Mean Degree	Number of Nodes	Number of Components	Largest Component	Mean Component	Mean Degree of Largest Component	PISCES		Leaf		FIS		NeighbourCull		VSA		BlastCuller
							Time	Removed	Time	Removed	Time	Removed	Time	Removed	Time	Removed	Time	Removed
10	17.5948	4210	455	2899	9.25275	24.336	2.60523	2890	2.03013	2665	12.7024	2671	3.81966	2675	8.06523	2711	3.27961	2684
20	8.87515	4109	529	2412	7.76749	13.0149	2.66878	2706	1.78828	2425	6.26602	2431	2.1933	2442	4.66312	2493	2.08292	2456
30	6.19191	2720	741	171	3.67072	9.40351	2.58612	1660	0.0412573	1557	0.0556331	1557	0.572014	1558	0.0988358	1576	0.0428478	1562
40	7.41829	1750	590	95	2.9661	81.9368	2.67964	1060	0.0219611	1016	0.0134526	1016	0.556108	1016	0.0562161	1016	0.0222641	1017
50	7.61821	1252	436	95	2.87156	57.6842	2.71958	782	0.0158495	756	0.00946932	756	0.219396	756	0.0417948	756	0.0165773	756
60	9.38543	947	310	95	3.05484	57.4316	2.74505	614	0.01363	593	0.00750023	593	0.232635	593	0.0370444	593	0.0145683	593
70	10.1551	748	232	95	3.22414	49.5579	3.10656	498	0.011319	483	0.00629382	484	0.194673	483	0.0333923	483	0.01293	483
80	10.7436	624	185	65	3.37297	55.8462	2.80943	420	0.00912917	409	0.00436934	409	0.147755	409	0.0243378	409	0.00968133	409
90	10.8314	522	154	65	3.38961	51.2	2.80477	348	0.00762508	341	0.00449558	342	0.0589429	341	0.0198843	341	0.00813997	341
Sequence Identity	Mean Degree	Number of Nodes	Number of Components	Largest Component	Mean Component	Mean Degree of Largest Component	PISCES		Leaf		FIS		NeighbourCull		VSA		BlastCuller
							Time	Kept	Time	Kept	Time	Kept	Time	Kept	Time	Kept	Time	Kept
10	17.5948	4210	455	2899	9.25275	24.336	2.60523	3729	2.03013	3954	12.7024	3948	3.81966	3944	8.06523	3908	3.27961	3935
20	8.87515	4109	529	2412	7.76749	13.0149	2.66878	3913	1.78828	4194	6.26602	4188	2.1933	4177	4.66312	4126	2.08292	4163
30	6.19191	2720	741	171	3.67072	9.40351	2.58612	4959	0.0412573	5062	0.0556331	5062	0.572014	5061	0.0988358	5043	0.0428478	5057
40	7.41829	1750	590	95	2.9661	81.9368	2.67964	5559	0.0219611	5603	0.0134526	5603	0.556108	5603	0.0562161	5603	0.0222641	5602
50	7.61821	1252	436	95	2.87156	57.6842	2.71958	5837	0.0158495	5863	0.00946932	5863	0.219396	5863	0.0417948	5863	0.0165773	5863
60	9.38543	947	310	95	3.05484	57.4316	2.74505	6005	0.01363	6026	0.00750023	6026	0.232635	6026	0.0370444	6026	0.0145683	6026
70	10.1551	748	232	95	3.22414	49.5579	3.10656	6121	0.011319	6136	0.00629382	6135	0.194673	6136	0.0333923	6136	0.01293	6136
80	10.7436	624	185	65	3.37297	55.8462	2.80943	6199	0.00912917	6210	0.00436934	6210	0.147755	6210	0.0243378	6210	0.00968133	6210
90	10.8314	522	154	65	3.38961	51.2	2.80477	6271	0.00762508	6278	0.00449558	6277	0.0589429	6278	0.0198843	6278	0.00813997	6278
# Proteins	6619
